# Supplementary material for: Meiosis genes in Daphnia pulex and the role of parthenogenesis in genome evolution
Source: BMC Evol Biol. 2009 Apr 21;9:78. doi: 10.1186/1471-2148-9-78 (PMC2680839; doi:10.1186/1471-2148-9-78)
Supplement: Additional file 3 — Primers used in RT-PCR gene expression studies. Primer sequences, protein ID and genomic coordinates for RT-PCR target genes. [file 1471-2148-9-78-S3.txt]

Gene Name	Protein ID	Scaffold Coordinates	Forward	Reverse				
AUB-B	220987	3:3120683-3124261	CAATTGGCCGGGTACTTTGCGTATT	CTTACTTGACTCGTCTGTTAGTTGTACGAAG				
AUB-C	308681	83:138369-141243	GCCTGGTACCCTGCGTATTCCAG 	CGTCGTCTTGTAGTTCTTTCGTATGAGTGAAC				
AUB-D	240344	16:328229-324312	TACTACAACTGGCCGGGAACGGTA	GAAATGGAGCACACATTTTTAAAGGTAATAGGG 				
AUB-E	100816	16:323251-318792	CAATTGGCCGGGTACAGTACGAGTT 	GCATTTCACAAGTAATAGGGATATTTTGCCAAG 				
AUB-F	195225	16:332239-328899	CCACCAATTTCAACATCATCTTTAATTCGG 	CCACCAATTTCAACATCATCTTTAATTCGG 				
AGO3	372204	20:1004075-1007326	CCTTGTCAGTACGCTCACAAATTGGC	CAATATTCCTGAGTTGAAAAGCAACCACCT				
Cdk2	299469	77:76699-79151	GCGAAGGAACATATGGCATTGTCTATAAAGC	CGATGGTGTAAGGCTTGTCTAGCAG 				
Polo-A	309099	9:1434540-1437384	CCAACGGCACGTTACAGGTCAATT	GCGCACATACTCTAACCGCTATAG				
Polo-B	301125	12:1037337-1040137	GAGCTGTCGTCATGCACCTAACGA	CTCATGTGCGTATTGCAGTCTGTA				
Polo-D	302355	17:773749-769975	GCTACAGTCTGAACGCTCTTCCATC	AAGTTGATCTGGAGCGTGTTG				
Polo-E	309383	97:259968-256695	CTTCCAGTTGCCAACGGTTCTCT	ATTTCCACTTGACCCGAATTCT				
Polo-F	251822	61:11468-8853	TCATGTTCCGTCTCGTATTGGTC	GACAGCTTCTTGGCCTTGAGC				
Polo-G	33044	382:26972-30731	CTTGGTGTTAAGCATCTCCACGAAAAC	AGCCAGAGGACCAATACGAGAC				
Polo-J	262199	165:171600-170587	CAAGTGATGGCACCTTTACCTG	ACATTGGCACAAGATCCTTAGG				
Polo-K	323070	51:760291-759385	CATTCAGCATGTGGGTAAAGAGG	CTTCACTGGACATACAATAATTCTGACG				
TIM-C	318263	24:606442-616374	GTTGTCGAGTGACGACAGTGAGTC	GGTGTCCGCCGTAATGAATATACTGG																							
TIM-D	103010	24:175930-179840	GCGACAATTGGCACACTCTCATAGAATGTG	CCGGTGCCCAGATTTCTCCAAG																							
TIM-E	243157	24:181280-184538	ATGGATTGGATGTTTTCGAATGGAGGC	CAAGGTGGGCATGGGTTACTTTTATCAG																							
TIM-F	103009	24:170734-171597	CTATGTGGCAGTGCTTGGCTATTGC 	GCAATCATGTGTTACAATACCTGCTACAAAAG 																							
TIM-G	243162	24:201191-202787	TTCACCACTATCGATAGTATCGATCCCC	CTAGATAGTCTCCAAAAGAGAATCGACCG																							
RECQ1	313139	8:571640-596639	CCTTCTCCTCGGTGAGCGAG	GCCGAATGTGTAGTTGATTGCTTCC																							
RECQ2-A	40427	2:2784790-2786929	GGATCTAGGTCACAACAAACACAGTCTTC	CCTTCTCTGGAACTTTAGTACCAACTCGG																							
RECQ2-B	432144	14:1052516-1047836	CCTGGATTGAAATCACTTGACACCAAGG	CATCGTCCGAACATTCATTGCTAATGTCC																							
RECQ2-C	326344	35:1004050-1007117	AGTGAAGATCTCATGTCTAGATCACAAGGATC	GATACCAATAGAACTGGTACTTTGAAAGTCGTCG 																							
RECQ2-D	82654	102:257298-254297	GACTGGATCTGTGCTCTATTCAACCAAAAC	CAATCAAGGACACGGCATACTCTGAAAC																							
RECQ2-E	329283	117:292929-290762	GGAGAGAGTTTCCATGAATATGCTTGCGAT	CCACTATCCCTAGTTGCTTGGGCT																							
RECQ2-F	258939	118:155911-151216	GCTCCAACCTTCATCAGCTTCATCAT	GACTGCACTGTTGGTTCTTTTTGTAACATA																							
RECQ2-G	334686	387:3709-884	GCAAGTTTTCTTGCTGAAACACCACG	ATGTGGAAAGGTCCCAGTTGAATGAAGA																							
RECQ4	347585	9:784938-780905	CAACAAGTGGGAACACGAATTTCAGAAAAC  	GTTTTCTGAAATTCGTGTTCCCACTTGTTG																							
RECQ5	480044	4:997088-1006264	GAAAAGACGAAGAGTGCATCGCTAGACAA	TTCCCCTGTCAAAGGAGGTGTCAAAC																							
REC8-A	221983	7:1508565-1514131	GAACGGTAAACCCAGGAACTGAAGGA	TACCCATTGTTAAAAGAGTTACCTGACTG																							
REC8-B	110777	77:576658-579652	GGCTCGCTGCTAACAAAAAATTGAGA	CAGTTTGGTCTTTGACAGTCACCAAA										
REC8-C	227543	77:597511-594178	GGCTCGCTGCTAACAAAAAATTGAGA	CAGTTTGGTCTTTGACAGTCACCAAA										
SA-A	347501	3:3693056-3696950	TACGACCAAAATTTCGGTCCAGCA	ATTCTTCGCCGCGAGATGAAG										
SA-B	221442	5:253009-258106	CATGATAAAAATAGTGTTACTGTGCAGCAT	GGTTCCCATTCTCGACGAGG										
SA-C	95269	3:193433-197307	AAAAGTCTCCTTTACCCACTCGA	ATGAAGGCGTTCCCATTGTCA										
SA-D	95243	3:23625-27772	TCCAGCAGCTCAAAAGATTCTCCAAG	CTCTCTTCCACGACTTGAATGCC										
SA-E	41238	3:40593-43810	AAGAGTCGCCTTTACCCACTCC	CTAAAATGTGAAACAGGGTCCCAAC										
SPO11	41763	3:494509-496672	CGTTGCAGTTGCCGATTCACG	CGCGTTGGGTTAGTGGCAATTTG										
MND1	188948	74:422292-423779	GGATGTCACACCTCACAACCTACAAC	TTGTAGGTTGTGAGGTGTGACATCC										
HOP2	190785	2:2808348-2809289	CAGCTGTATTACAGTACTTTATCATGC	ATGATATATTGAAAATTCAATCATGAACTTGTT										
MSH4	303339	20:685585-700925	AGAGACTTTCCATCAGTTTGCGCTG	GTCATCACCGGAGCTAATATGAGTGG										
MSH5	337363	1499:4612-8525	CAGTTCTGAGCTCTGAATTCGAAATG	CAATCCGGAAGCATACGCGACA										
