# Supplementary material for: Meiosis genes in Daphnia pulex and the role of parthenogenesis in genome evolution
Source: BMC Evol Biol. 2009 Apr 21;9:78. doi: 10.1186/1471-2148-9-78 (PMC2680839; doi:10.1186/1471-2148-9-78)
Supplement: Additional file 4 — Gene expression patterns and genomic locations corresponding to truncated copies of SMC1 proteins in D. pulex. Contains information about SMC1 psuedogenes and truncated proteins, including RT-PCR and tiling path microarray gene expression data. [file 1471-2148-9-78-S4.txt]

Name	Protein ID	Length (aa)	Coordinates	Expression	Domain
SMC1C	347189	50	scaffold_22:877507-877656	Weak tiling evidence	N-terminal ATP-binding site
SMC1D	108789	122	scaffold_60:745984-747157	No	C-terminal coiled-coil
SMC1E	331333	74	scaffold_162:196142-197456	No	C-terminal coiled-coil
SMC1F	320908	115	scaffold_37:839591-840088	No	C-terminal coiled-coil
SMC1G	98611	306	scaffold_10:118560-119543	Yes	N-terminal coiled-coil
SMC1H	272505	130	scaffold_2568:1446-2830	No	C-terminal coiled-coil
SMC1I	324446	117	scaffold_62:198872-200084	Weak tiling evidence	C-terminal coiled-coil
SMC1J	317491	115	scaffold_21:239755-240252	No	C-terminal coiled-coil
SMC1K	332241	96	scaffold_184:30326-30810	Tiling evidence	N-terminal ATP-binding site
