# Supplementary material for: Meiosis genes in Daphnia pulex and the role of parthenogenesis in genome evolution
Source: BMC Evol Biol. 2009 Apr 21;9:78. doi: 10.1186/1471-2148-9-78 (PMC2680839; doi:10.1186/1471-2148-9-78)
Supplement: Additional file 5 — Genomic locations of two repetitive regions found near the D. pulex Rec8 paralogs A, B and C. Contains coordinates of repetitive regions near paralogs of meiotic cohesin Rec8. [file 1471-2148-9-78-S5.txt]

Region between Rec8-B and Rec8-C
Scaffold	Bit Score	E-value
scaffold_77	1.03E+04	0
scaffold_7	3188	0
scaffold_97	2137	0
scaffold_76	1287	0
scaffold_2	1156	0
scaffold_51	1138	0
scaffold_20	1126	0
scaffold_939	1003	0
scaffold_3872	987	0
scaffold_47	892	0
scaffold_15	831	0
scaffold_16	779	0
scaffold_83	773	0
scaffold_53	751	0
scaffold_191	688	0
scaffold_598	684	0
scaffold_1432	670	0
scaffold_28	642	0
scaffold_23	640	0
scaffold_62	599	e-169
scaffold_8	599	e-169
scaffold_914	593	e-167
scaffold_32	539	e-151
scaffold_3200	519	e-145
scaffold_299	460	e-127
scaffold_1367	452	e-125
scaffold_1667	422	e-116
scaffold_29	422	e-116
scaffold_5	414	e-113
scaffold_1716	398	e-108
scaffold_1	394	e-107
scaffold_661	392	e-107
scaffold_75	392	e-107
scaffold_1271	391	e-106
scaffold_798	391	e-106
scaffold_21	391	e-106
scaffold_3	391	e-106
scaffold_2843	383	e-104
scaffold_1468	383	e-104
scaffold_106	383	e-104
scaffold_4	379	e-103
scaffold_1935	375	e-101
scaffold_211	375	e-101
scaffold_80	375	e-101
scaffold_12	375	e-101
scaffold_1575	373	e-101
scaffold_4499	367	3.00E-99
scaffold_72	367	3.00E-99
scaffold_43	365	1.00E-98
scaffold_1051	359	9.00E-97
scaffold_187	355	1.00E-95
scaffold_1266	353	5.00E-95
scaffold_30	353	5.00E-95
scaffold_86	351	2.00E-94
scaffold_24	345	1.00E-92
scaffold_1622	335	1.00E-89
scaffold_25	335	1.00E-89
scaffold_588	325	1.00E-86
scaffold_138	325	1.00E-86
scaffold_123	323	5.00E-86
scaffold_13	315	1.00E-83
scaffold_279	291	2.00E-76
scaffold_11	287	3.00E-75
scaffold_860	281	2.00E-73
scaffold_91	281	2.00E-73
scaffold_19	281	2.00E-73
scaffold_9	272	2.00E-70
scaffold_5173	266	1.00E-68
scaffold_783	266	1.00E-68
scaffold_855	258	2.00E-66
scaffold_6	256	9.00E-66
scaffold_2456	250	6.00E-64
scaffold_36	248	2.00E-63
Region immediately downstream of Rec8-A
Scaffold	Bit Score	E-value
scaffold_7	3251	0
scaffold_3	1318	0
scaffold_2	1298	0
scaffold_4	1209	0
scaffold_28	1207	0
scaffold_46	1164	0
scaffold_1441	1162	0
scaffold_718	1160	0
scaffold_11	1160	0
scaffold_1238	1106	0
scaffold_9	1096	0
scaffold_5	1088	0
scaffold_121	1037	0
scaffold_138	1031	0
scaffold_36	1003	0
scaffold_39	975	0
scaffold_30	837	0
scaffold_1272	797	0
scaffold_24	789	0
scaffold_951	773	0
scaffold_25	767	0
scaffold_1283	737	0
scaffold_106	714	0
scaffold_1575	690	0
scaffold_1019	670	0
scaffold_1358	656	0
scaffold_12	654	0
scaffold_5303	648	0
scaffold_1023	648	0
scaffold_13	636	e-180
scaffold_1713	617	e-174
scaffold_142	601	e-170
scaffold_3428	597	e-168
scaffold_60	577	e-162
scaffold_661	573	e-161
scaffold_75	573	e-161
scaffold_4852	571	e-161
scaffold_96	571	e-161
scaffold_8007	523	e-146
scaffold_32	515	e-144
scaffold_15	502	e-140
scaffold_352	500	e-139
scaffold_375	488	e-136
scaffold_37	460	e-127
scaffold_637	452	e-125
scaffold_1	444	e-122
scaffold_72	438	e-121
scaffold_43	438	e-121
scaffold_10	432	e-119
scaffold_19	412	e-113
scaffold_155	410	e-112
scaffold_97	410	e-112
scaffold_163	400	e-109
scaffold_33	398	e-109
scaffold_29	391	e-106
scaffold_2593	383	e-104
scaffold_20	371	e-100
scaffold_1021	365	9.00E-99
scaffold_90	363	3.00E-98
scaffold_74	351	1.00E-94
scaffold_62	321	1.00E-85
scaffold_51	321	1.00E-85
scaffold_1476	317	2.00E-84
scaffold_4608	311	1.00E-82
scaffold_4766	307	2.00E-81
scaffold_3735	295	7.00E-78
scaffold_187	276	6.00E-72
scaffold_23	276	6.00E-72
scaffold_134	242	9.00E-62
scaffold_71	242	9.00E-62
